# Supplementary material for: Assessment of the Role of Endothelial and Vascular Smooth Muscle EGFR for Acute Blood Pressure Effects of Angiotensin II and Adrenergic Stimulation in Obese Mice
Source: Biomedicines. 2023 Aug 9;11(8):2241. doi: 10.3390/biomedicines11082241 (PMC10452314; doi:10.3390/biomedicines11082241)
Supplement: Supplementary file 1 [file biomedicines-11-02241-s001.zip]

Archive with 1 entries (1 files):
- biomedicines-2537351-supplementary.pdf
